# Supplementary material for: Impact of ex vivo Sample Handling on DNA Methylation Profiles in Human Cord Blood and Neonatal Dried Blood Spots
Source: Front Genet. 2020 Mar 24;11:224. doi: 10.3389/fgene.2020.00224 (PMC7106936; doi:10.3389/fgene.2020.00224)
Supplement: Supplementary file 2 [file Table_1.XLSX]

## Sheet: Suppl Table1
Supplementary Table 1. All DMCs at FDR < 0.05 for comparison of 0 hrs vs 24 hrs in whole cord blood
N.B. No significant DMCs were found for 0 hrs vs 4 hrs comparison
chromosome	location	strand	fdr	meth diff %	location	gene
chr10	86756766	-	0.0284392	-3.0303	promoter	NULL
chr10	86756796	-	0.0284392	2.22222	promoter	NULL
chr10	86756800	-	0.0284392	-0.718954	promoter	NULL
chr4	133487522	+	0.03961	0.592593	intergenic	NA
chr4	133487555	+	0.023611	-3.11111	intergenic	NA
chr4	133487566	+	0.023611	0.923077	intergenic	NA
chr8	59281682	+	0.0418329	9.16667	intergenic	NA
chr8	59281706	+	0.0418329	-3.44828	intergenic	NA
chr8	59281714	+	0.0418329	4.54545	intergenic	NA
chr8	59281718	+	0.0418329	6.66667	intergenic	NA
