# Supplementary material for: Impact of ex vivo Sample Handling on DNA Methylation Profiles in Human Cord Blood and Neonatal Dried Blood Spots
Source: Front Genet. 2020 Mar 24;11:224. doi: 10.3389/fgene.2020.00224 (PMC7106936; doi:10.3389/fgene.2020.00224)
Supplement: Supplementary file 3 [file Table_2.XLSX]

## Sheet: Suppl Table2
Supplementary Table 2. All DMCs at FDR < 0.05 for comparison of whole cord blood vs dried blood spots
chromosome	location	strand	fdr	meth diff %	location	gene
chr1	935491	+	0.0413596	-38.4804	genebody	SAMD11
chr1	50419303	-	0.0494243	6.25	genebody	DMRTA2
chr1	50419308	-	0.0494243	-14.7059	genebody	DMRTA2
chr1	92482120	+	0.0289405	-17.4923	intergenic	NA
chr1	92482147	+	0.0289405	-18.1021	intergenic	NA
chr1	92482148	-	0.0208187	-19.9246	genebody;promoter	GFI1
chr1	92482195	-	0.0208187	3.48837	genebody;promoter	GFI1
chr1	166884080	-	0.00853938	-15.4545	intergenic	NA
chr1	166884105	-	0.00853938	-19.375	intergenic	NA
chr1	166884137	-	0.00853938	-18.7879	intergenic	NA
chr1	203007337	+	0.0350714	1.72414	promoter	TMEM183A
chr1	203007349	+	0.0350714	-3.92157	promoter	TMEM183A
chr1	203007362	-	0.0350714	2.27273	intergenic	NA
chr1	203007479	+	0.0274704	23.6715	promoter	TMEM183A
chr1	203007484	+	0.0274704	25.8454	promoter	TMEM183A
chr1	203007498	+	0.0274704	25.8454	promoter	TMEM183A
chr1	203007503	+	0.0274704	25.8454	promoter	TMEM183A
chr1	203007508	+	0.0274704	25.8454	promoter	TMEM183A
chr1	203007512	+	0.0274704	21.4976	promoter	TMEM183A
chr1	203007534	+	0.0148622	27.5939	promoter	TMEM183A
chr1	247518228	-	0.0494901	-21.0714	intergenic	NA
chr1	247518239	-	0.0494901	-35.3571	intergenic	NA
chr10	12552549	+	0.0289405	-19.5043	genebody	CAMK1D
chr10	12552597	+	0.0289405	-10.0667	genebody	CAMK1D
chr10	12552598	-	0.0289405	-23.899	intergenic	NA
chr10	12552621	-	0.0289405	-28.84	intergenic	NA
chr10	12552649	-	0.0289405	-29.6992	intergenic	NA
chr10	47565499	+	0.00393023	-16.2795	intergenic	NA
chr10	47565502	+	0.00393023	-7.91063	intergenic	NA
chr10	47565510	+	0.00566739	-9.42029	intergenic	NA
chr10	47565539	+	0.0106765	-12.8928	intergenic	NA
chr10	47565562	+	0.0124992	-10.9957	intergenic	NA
chr10	47565672	+	0.0200476	-0.674624	intergenic	NA
chr10	47565683	+	0.0200476	9.52257	intergenic	NA
chr10	47565689	+	0.0200476	3.60664	intergenic	NA
chr10	47565693	+	0.0200476	10.4307	intergenic	NA
chr10	47565706	+	0.0357418	5.21277	intergenic	NA
chr10	47565712	+	0.046832	12.1011	intergenic	NA
chr10	47565726	+	0.046832	4.36813	intergenic	NA
chr10	47565732	+	0.046832	8.28539	intergenic	NA
chr10	72321205	+	0.0309554	-5.20833	intergenic	NA
chr10	72321206	-	0.0309554	-36.8817	intergenic	NA
chr11	62840980	-	0.0178696	2.94118	promoter	WDR74;NULL
chr11	69636603	+	0.0383189	9.7561	intergenic	NA
chr11	111284352	+	0.0494243	-9.68387	genebody	C11orf53
chr11	111284395	+	0.0329453	-22.449	genebody	C11orf53
chr11	111284396	-	0.0329453	16.7076	intergenic	NA
chr11	133832814	+	0.024343	15.2328	intergenic	NA
chr11	133832828	+	0.0289405	8.07894	intergenic	NA
chr11	133832835	+	0.0289405	18.1314	intergenic	NA
chr11	133832873	+	0.0289405	10.4414	intergenic	NA
chr12	6647210	+	0.0393921	-1.81818	intergenic	NA
chr13	27793316	+	0.0419242	12.5	promoter	GSX1
chr13	48303835	+	0.043439	-2.32558	promoter	RB1
chr13	48303859	-	0.0455968	-3.63636	promoter	LINC00441
chr13	48303868	-	0.0455968	5	promoter	LINC00441
chr13	113161576	+	0.0356077	-32.9381	genebody	PROZ
chr13	113161595	+	0.0356077	-6.16162	genebody	PROZ
chr13	113161610	+	0.0356077	-34.1667	genebody	PROZ
chr13	113161612	+	0.0356077	-17.5694	genebody	PROZ
chr13	113161616	+	0.0356077	-23.8636	genebody	PROZ
chr13	113161620	+	0.0356077	-30.0182	genebody	PROZ
chr14	70325434	+	0.0336932	-15.9926	intergenic	NA
chr14	70346615	+	0.0336932	-3.17139	intergenic	NA
chr14	70346628	+	0.0336932	-6.80556	intergenic	NA
chr14	70346637	+	0.0336932	-2.5	intergenic	NA
chr14	70346638	-	0.0336932	-10.2877	genebody	COX16;SYNJ2BP-COX16
chr14	70346697	-	0.0336932	-6.23377	genebody	COX16;SYNJ2BP-COX16
chr14	92688139	-	0.000535317	-3.33333	intergenic	NA
chr14	92688144	-	0.000578909	2.8348	intergenic	NA
chr14	92688154	-	0.000535317	-3.61681	intergenic	NA
chr14	92688156	-	0.000535317	-6.64712	intergenic	NA
chr14	92688175	-	0.000689014	8.11339	intergenic	NA
chr14	96697489	-	0.0354859	-8.01964	intergenic	NA
chr14	96698756	+	0.0354859	21.7105	intergenic	NA
chr16	569824	+	0.0413959	6	genebody;promoter	PIGQ
chr16	761767	+	0.0354859	28.4578	genebody;promoter	MSLN
chr16	761811	+	0.0363113	-19.0476	genebody;promoter	MSLN
chr16	71457434	+	0.046832	4.77419	intergenic	NA
chr16	71457454	+	0.046832	-6.45161	intergenic	NA
chr16	88554167	+	0.0354859	-5.34262	intergenic	NA
chr17	75077799	+	0.0476283	-5.55556	intergenic	NA
chr17	81253194	-	0.0494243	-8.99471	genebody;promoter	SLC38A10;NULL
chr17	81253204	-	0.0494243	-3.7037	genebody;promoter	SLC38A10;NULL
chr17	81483898	+	0.0336932	5.53411	intergenic	NA
chr17	82085557	+	0.0199269	-4.24901	intergenic	NA
chr17	82085558	-	0.0199269	-6.81492	genebody;promoter	FASN
chr17	82085629	-	0.0199269	4.65116	genebody;promoter	FASN
chr18	9535890	+	2.49012e-05	-9.7561	genebody	RALBP1
chr18	9535902	+	9.40716e-06	-1.76152	genebody	RALBP1
chr18	9535926	+	5.73446e-07	-9.56354	genebody	RALBP1
chr18	9535951	+	5.73446e-07	-2.10526	genebody	RALBP1
chr18	9535952	-	5.73446e-07	-3.33333	intergenic	NA
chr18	9535963	-	5.43122e-07	-3.22581	intergenic	NA
chr18	9535981	-	4.44083e-07	2.65655	intergenic	NA
chr18	9536000	-	4.44083e-07	-6.66667	intergenic	NA
chr18	58123526	-	0.0336932	10.5066	intergenic	NA
chr18	58123531	-	0.0336932	3.75671	intergenic	NA
chr18	77113937	-	0.0354859	5.30303	genebody	MBP
chr18	79471035	+	0.00923678	-3.33333	genebody	NFATC1
chr18	79471108	-	0.00923678	-11.1111	promoter	NULL
chr18	79471139	-	0.00923678	6.11111	promoter	NULL
chr19	1967299	-	0.0224274	13.4584	intergenic	NA
chr19	1967302	-	0.0333167	10.7557	intergenic	NA
chr19	1967319	-	0.0148622	12.8894	intergenic	NA
chr19	1967334	-	0.0148622	10.5988	intergenic	NA
chr19	1967336	-	0.0236041	21.1042	intergenic	NA
chr19	1967345	-	0.0253146	28.3798	intergenic	NA
chr19	1967353	-	0.0246952	21.1042	intergenic	NA
chr19	18867454	+	0.0106765	4.6875	genebody	UPF1
chr19	19667857	+	0.0437451	-7.45098	promoter	ZNF101
chr19	19667860	+	0.0437451	-7.45098	promoter	ZNF101
chr19	19667867	+	0.0437451	4.31373	promoter	ZNF101
chr2	11679741	-	0.0354859	-11.427	intergenic	NA
chr2	11679805	-	0.0354859	-1.95652	intergenic	NA
chr2	24174953	+	0.0371409	-24.0038	genebody;promoter	FAM228B;FAM228A
chr2	134718445	+	0.0354859	-1.40665	intergenic	NA
chr2	148087517	+	0.0354859	0.14245	genebody	MBD5
chr2	148087604	-	0.0354859	-6.75625	intergenic	NA
chr2	148179214	+	0.0124992	-0.272727	genebody;promoter	MBD5
chr2	148179226	+	0.0232508	-2.22222	genebody;promoter	MBD5
chr20	1896447	-	0.0230749	13.3333	intergenic	NA
chr20	1900547	+	0.0230749	-0.896359	genebody	SIRPA
chr20	1900612	+	0.0230749	5.27005	genebody	SIRPA
chr20	44399126	-	0.0403528	-12.7451	intergenic	NA
chr20	50234607	-	0.037314	7.2549	intergenic	NA
chr20	50234675	-	0.037314	-10.6618	intergenic	NA
chr20	62778104	-	0.0354859	-13.5621	intergenic	NA
chr20	62778113	-	0.0354859	-3.26797	intergenic	NA
chr20	63087917	-	0.00882107	-20	intergenic	NA
chr20	63087937	-	0.00882107	-5.31746	intergenic	NA
chr20	63087946	-	0.00882107	-2.53968	intergenic	NA
chr20	63089836	+	0.00259533	-15.1786	intergenic	NA
chr20	63089856	+	0.00494606	-4.16667	intergenic	NA
chr20	63089881	-	0.00853938	-11.1351	intergenic	NA
chr20	63089931	-	0.00853938	-1.90007	intergenic	NA
chr21	6053345	+	0.0354859	-5.96591	intergenic	NA
chr21	6053354	+	0.0363113	7.95455	intergenic	NA
chr21	6053373	+	0.0363113	5.53977	intergenic	NA
chr21	6053377	+	0.0363113	9.375	intergenic	NA
chr21	6053410	+	0.0363113	0.9375	intergenic	NA
chr21	45634488	+	0.0185321	6.82234	intergenic	NA
chr21	45634518	+	0.0185321	12.8472	intergenic	NA
chr21	45634544	+	0.0185321	-2.19907	intergenic	NA
chr21	45634572	-	0.0185321	33.2594	intergenic	NA
chr3	32748869	-	0.0185321	0.0886132	intergenic	NA
chr3	32748914	-	0.0185321	-2.13068	intergenic	NA
chr3	48593119	+	0.039484	-7.19603	intergenic	NA
chr3	133894823	-	0.0494901	9.375	promoter	RAB6B
chr3	138481660	+	0.043864	10.3482	genebody;promoter	NULL
chr4	2274104	-	0.000699208	-1.42857	genebody	ZFYVE28
chr4	2274118	-	0.000699208	-3.80952	genebody	ZFYVE28
chr4	30370403	-	0.0455968	-3.47222	intergenic	NA
chr4	30370422	-	0.0455968	2.06926	intergenic	NA
chr4	30370460	-	0.0455968	2.21308	intergenic	NA
chr4	117384681	-	0.0261578	-2.60073	intergenic	NA
chr4	117384696	+	0.0261458	-8.82353	intergenic	NA
chr4	117384697	-	0.0354859	-2.34645	intergenic	NA
chr5	785197	+	0.000723723	2.17391	intergenic	NA
chr5	785214	+	0.000723723	4.44444	intergenic	NA
chr5	785226	+	0.000723723	8.69565	intergenic	NA
chr5	785231	+	0.000723723	5.05929	intergenic	NA
chr5	785751	+	0.0087409	-16.9014	intergenic	NA
chr5	785793	+	0.0498552	-2.58032	intergenic	NA
chr5	788037	+	0.0498552	1.37421	intergenic	NA
chr5	788086	+	0.0498552	4.84401	intergenic	NA
chr5	1563927	+	1.4907e-06	8.70032	intergenic	NA
chr5	1563977	+	1.4907e-06	13.232	intergenic	NA
chr5	1565182	-	1.47989e-05	0	intergenic	NA
chr5	1566247	+	0.00281483	1.42857	intergenic	NA
chr5	1566264	+	0.00281483	-0.714286	intergenic	NA
chr5	1566309	+	0.0139487	-10.5263	intergenic	NA
chr5	136079500	+	0.0354859	-31.2893	intergenic	NA
chr5	136079541	+	0.030274	-35.6873	intergenic	NA
chr5	174724996	+	0.0436533	1.92308	promoter	MSX2
chr5	177553873	+	0.0354859	2.17391	promoter	NULL
chr5	177553874	-	0.0354859	2.5641	promoter	FAM193B
chr6	75493950	-	0.0106765	4.85714	promoter	FILIP1
chr6	75493959	-	0.0106765	16.6066	promoter	FILIP1
chr7	203820	+	0.0354859	3.37209	genebody	FAM20C
chr7	203856	+	0.0354859	-9.40476	genebody	FAM20C
chr7	519744	+	0.0367327	3.33333	promoter	HRAT92
chr7	519752	+	0.0367327	3.33333	promoter	HRAT92
chr7	519759	-	0.0429329	-3.22581	promoter	PDGFA
chr7	519771	-	0.0429329	-3.22581	promoter	PDGFA
chr7	57009175	+	0.0347601	-11.6667	intergenic	NA
chr7	57009190	+	0.0347601	-2.22222	intergenic	NA
chr7	57009196	+	0.0354859	-11.6667	intergenic	NA
chr7	57009549	+	0.0350714	-5.69431	intergenic	NA
chr7	57009595	+	0.0350714	10.9475	intergenic	NA
chr7	57009617	+	0.0350714	-17.1895	intergenic	NA
chr7	57009635	+	0.0449185	-2.23938	intergenic	NA
chr7	74034044	-	0.0496446	0.741918	intergenic	NA
chr8	32226099	+	0.0363113	1.88537	genebody	NRG1;NULL
chr8	32226234	-	0.0363113	-14.8936	intergenic	NA
chr8	57565034	-	0.0313807	-1.34576	intergenic	NA
chr8	57587333	+	0.0313807	0.280702	genebody	NULL
chr8	140099508	+	0.0354859	-21.6667	intergenic	NA
chr9	30689037	-	0.0370354	-5.08197	intergenic	NA
chr9	130826933	+	0.0246952	3.88889	genebody	ABL1
chr9	130826937	+	0.0246952	1.75953	genebody	ABL1
chr9	130826945	+	0.00907641	6.54122	genebody	ABL1
chr9	130826949	+	0.00348533	10.6631	genebody	ABL1
chr9	130826993	+	0.00524098	1.5233	genebody	ABL1
chr9	137231947	-	0.0284261	-22.619	intergenic	NA
chr9	137231952	-	0.0429355	-7.14286	intergenic	NA
chrX	40099272	+	0.000689014	4.20532	intergenic	NA
chrX	40099277	+	0.000689014	8.75077	intergenic	NA
chrX	40099293	+	0.000848603	-4.01979	intergenic	NA
chrX	40099298	+	0.000757099	3.09215	intergenic	NA
chrX	40099324	+	0.000757099	0.265957	intergenic	NA
chrX	153517830	-	0.000757099	-7.79014	intergenic	NA
chrX	153517834	-	0.000757099	9.85692	intergenic	NA
chrX	153517837	-	0.00076609	-6.96594	intergenic	NA
