# Supplementary material for: Impact of ex vivo Sample Handling on DNA Methylation Profiles in Human Cord Blood and Neonatal Dried Blood Spots
Source: Front Genet. 2020 Mar 24;11:224. doi: 10.3389/fgene.2020.00224 (PMC7106936; doi:10.3389/fgene.2020.00224)
Supplement: Supplementary file 4 [file Table_3.XLSX]

## Sheet: Supp Table3
Supplementary Table 3. All DMCs at FDR < 0.05 for comparison of 4 hrs vs 7 days in dried blood spots
N.B. No significant DMCs were found for 4hr vs 24hr comparison
chromosome	location	strand	fdr	meth diff %	location	gene
chr5	76914916	+	0.017969	-2.27219	genebody	S100Z
chr5	76914946	+	0.017969	-6.48746	genebody	S100Z
chr5	76914947	-	0.017969	-1.52672	intergenic	NA
chr5	76915013	-	0.017969	1.02063	intergenic	NA
chr5	76924519	+	0.017969	-0.347925	intergenic	NA
chr5	76924630	+	0.017969	1.82015	intergenic	NA
chr5	76924631	-	0.017969	3.71176	intergenic	NA
chr5	76924683	+	0.0204838	5.47619	intergenic	NA
