# Supplementary material for: Impact of ex vivo Sample Handling on DNA Methylation Profiles in Human Cord Blood and Neonatal Dried Blood Spots
Source: Front Genet. 2020 Mar 24;11:224. doi: 10.3389/fgene.2020.00224 (PMC7106936; doi:10.3389/fgene.2020.00224)
Supplement: Supplementary file 5 [file Table_4.XLSX]

## Sheet: Sheet1
Supplementary Table 4. Differentially methylated CpG sites between dried blood spots collected dried for 4 hrs compared to those dried for 7 days from the same subjects.
chromosome	location	fdr	meth diff%	location	gene
chr5	76914946	0.02	-6.49	genebody	S100Z
chr5	76924683	0.02	5.48	intergenic	NA
